# Supplementary material for: Establishment of an Immortalized Porcine Alveolar Macrophage Cell Line That Supports Efficient Replication of Porcine Reproductive and Respiratory Syndrome Viruses
Source: Pathogens. 2024 Nov 21;13(12):1026. doi: 10.3390/pathogens13121026 (PMC11678208; doi:10.3390/pathogens13121026)
Supplement: Supplementary file 1 [file pathogens-13-01026-s001.zip]

Archive with 1 entries (1 files):
- pathogens-3298044-supplementary.pptx
